# Supplementary material for: Resveratrol Microencapsulation into Electrosprayed Polymeric Carriers for the Treatment of Chronic, Non-Healing Wounds
Source: Pharmaceutics. 2022 Apr 13;14(4):853. doi: 10.3390/pharmaceutics14040853 (PMC9031663; doi:10.3390/pharmaceutics14040853)
Supplement: Supplementary file 1 [file pharmaceutics-14-00853-s001.zip]

Archive with 1 entries (1 files):
- pharmaceutics-1662120-supplementary.pdf
